# Supplementary material for: A conserved, N-terminal tyrosine signal directs Ras for inhibition by Rabex-5
Source: PLoS Genet. 2020 Jun 19;16(6):e1008715. doi: 10.1371/journal.pgen.1008715 (PMC7329146; doi:10.1371/journal.pgen.1008715)
Supplement: S1 File — Data tables indicating (1) the raw measurements from Image J for mono- and di-ubiquitin conjugates or unconjugated (full length) protein for RasWT, Rabex-5+RasWT, RasY4E, RasY4E, Rabex-5+RasY4E, RasY4F, and Rabex-5+RasY4F, (2) the corresponding percentage calculations graphed in Fig 1E’, and (3) calculations of the relative Rabex-5 mediated ubiquitination (normalizing the calculations to the percent ubiquitination of Rabex-5+RasWT) graphed in Fig 1E”. (XLSX) [file pgen.1008715.s008.xlsx]

## Sheet: Sheet1
		1E'		Raw measurements from Image J
						Rabex-5 +		Rabex-5 +		Rabex-5 +
					Ras WT	RasWT	Ras Y4E	Ras Y4E	RasY4F	RasY4F
		Mono+Di-ubiquitin conjugates			4208.68	9767.16	6738.07	20016.4	1040.28	1601.48
		Unconjugated (Full length) protein			37962.5	43107	37097.5	39150.2	29320.9	32445.5
		1E'		Percentage calculations
						Rabex-5 +		Rabex-5 +		Rabex-5 +
					Ras WT	RasWT	Ras Y4E	Ras Y4E	RasY4F	RasY4F
			% Ras Conjugated		9.98001	18.4725	15.3712	33.8306	3.42636	4.70372
			% Ras Unconjugated		90.02	81.5275	84.6288	66.1694	96.5736	95.2963
		1E''		Relative Rabex-5 mediated ubiquitination
						Normalized		Normalized		Normalized
					Rabex-5 +	Rabex-5 +	Rabex-5 +	Rabex-5 +	Rabex-5 +	Rabex-5 +
					RasWT	RasWT	Ras Y4E	Ras Y4E	RasY4F	RasY4F
			% Ras Conjugated		18.4725	1	33.8306	1.83141	4.70372	0.254634
		Raw Data for Fig. 1E-E’’: Data tables indicating (1) the raw measurements from Image J for mono- and di-ubiquitin conjugates or unconjugated (full length) protein for RasWT, Rabex-5+RasWT, RasY4E, RasY4E, Rabex-5+RasY4E, RasY4F, and Rabex-5+RasY4F, (2) the corresponding percentage calculations graphed in Fig. 1E’, and (3) calculations of the relative Rabex-5 mediated ubiquitination (normalizing t…
