# Supplementary material for: A conserved, N-terminal tyrosine signal directs Ras for inhibition by Rabex-5
Source: PLoS Genet. 2020 Jun 19;16(6):e1008715. doi: 10.1371/journal.pgen.1008715 (PMC7329146; doi:10.1371/journal.pgen.1008715)
Supplement: S2 File — Raw measurements (pixel counts of wing tracings) for homozygous ms1096-gal4 control wings, wings homozygous for ms1096-gal4 and UAS RasWT, and wings homozygous for ms1096-gal4 and UAS RasY4F. Calculations of the average area for each set of wings are shown. Also shown are calculations to give the normalized wing areas (raw wing size divided by the average wing area for ms1096-gal4 control wings), and averages of normalized wing areas graphed in Fig 2G. (XLSX) [file pgen.1008715.s009.xlsx]

## Sheet: Sheet1
				Raw wing measurements (pixels) from Image J:				Normalized wing measurements (normalied to ms1096 control wings):
				ms1096-gal4 control wings				ms1096-gal4 control wings
				142311				1.00927
				141495				1.00349				Raw data for Fig. 2G: Raw measurements (pixel counts of wing tracings) for homozygous ms1096-gal4 control wings, wings homozygous for ms1096-gal4 and UAS RasWT, and wings homozygous for ms1096-gal4 and UAS RasY4F. Calculations of the average area for each set of wings are shown. Also shown are calculations to give the normalized wing areas (raw wing size divided by the average wing area for ms109…
				136449	Ave area	141003		0.9677	Ave area	1
				134130				0.951253
				151937				1.07754
				151984				1.07787
				125087				0.88712
				147412				1.04545
				148278				1.05159
				143391				1.01693
				128564				0.911779
				ms1096>Ras WT wings				ms1096>Ras WT wings
				144686				1.02612
				135014				0.957523
				134318	Ave area	135277		0.952587	Ave area	0.959386
				121660				0.862816
				134915				0.956821
				121481				0.861546
				143562				1.01815
				136853				0.970565
				134724				0.955466
				129308				0.917056
				144543				1.0251
				130613				0.926311
				132525				0.939871
				135428				0.960459
				140994				0.999933
				142620				1.01146
				143449				1.01734
				128146				0.908815
				135420				0.960402
				ms1096>Ras Y4F wings				ms1096>Ras Y4F wings
				132767				0.941587
				122418				0.868191
				135738	Ave area	128971		0.962657	Ave area	0.914664
				113589				0.805576
				143718				1.01925
				144740				1.0265
				143830				1.02005
				141993				1.00702
				128642				0.912332
				130013				0.922055
				122122				0.866092
				116904				0.829086
				121128				0.859043
				112430				0.797356
				126087				0.894212
				127414				0.903623
