# Supplementary material for: A conserved, N-terminal tyrosine signal directs Ras for inhibition by Rabex-5
Source: PLoS Genet. 2020 Jun 19;16(6):e1008715. doi: 10.1371/journal.pgen.1008715 (PMC7329146; doi:10.1371/journal.pgen.1008715)
Supplement: S3 File — Raw data reporting the number of eyes with no black tissue or eyes with black tissue for eyes in which GMR-gal4 is driving expression of RasG12V, RasG12V concurrent to hop RNAi, RasY4F,G12V, and RasY4F,G12V concurrent to hop RNA. The recorded data and percentage calculations are shown. (XLSX) [file pgen.1008715.s010.xlsx]

## Sheet: Sheet1
			Raw Data for Figure 5I
						hop RNAi+			hop RNAi+
					Ras G12V	RasG12V		Ras Y4F,G12V	Ras Y4F,G12V
			Eyes with no black tissue		75	14		54	59
			Eyes with black tissue		27	31		20	7
				Total eyes	102	45		74	66
		% of eyes with no black tissue			73.5294	31.1111		72.973	89.3939
		% of eyes with black tissue			26.4706	68.8889		27.027	10.6061
		Raw data for Fig. 5I: Raw data reporting the number of eyes with no black tissue or eyes with black tissue for eyes in which GMR-gal4 is driving expression of RasG12V, RasG12V concurrent to hop RNAi, RasY4F,G12V, and RasY4F,G12V concurrent to hop RNA. The recorded data and percentage calculations are shown.
